# Supplementary material for: Occurrence and Distribution of Organophosphate Flame Retardants in Tap Water System—Implications for Human Exposure from Shanghai, China
Source: Toxics. 2024 Sep 26;12(10):696. doi: 10.3390/toxics12100696 (PMC11510868; doi:10.3390/toxics12100696)
Supplement: Supplementary file 1 [file toxics-12-00696-s001.zip]

Archive with 1 entries (1 files):
- toxics-3162709-supplementary.pdf
